# Supplementary material for: Polycyclic Phenol Derivatives from the Leaves of Spermacoce latifolia and Their Antibacterial and α-Glucosidase Inhibitory Activity
Source: Molecules. 2022 May 22;27(10):3334. doi: 10.3390/molecules27103334 (PMC9145846; doi:10.3390/molecules27103334)
Supplement: Supplementary file 1 [file molecules-27-03334-s001.zip]

Archive with 1 entries (1 files):
- molecules-1713636-supplementary.pdf
